# Supplementary material for: Matrix-Mediated Delivery of Silver Nanoparticles for Prevention of Staphylococcus aureus and Pseudomonas aeruginosa Biofilm Formation in Chronic Rhinosinusitis
Source: Pharmaceutics. 2023 Oct 5;15(10):2426. doi: 10.3390/pharmaceutics15102426 (PMC10610389; doi:10.3390/pharmaceutics15102426)
Supplement: Supplementary file 1 [file pharmaceutics-15-02426-s001.zip]

Archive with 1 entries (1 files):
- pharmaceutics-2615334-supplementary.pdf
